# Supplementary material for: Evolutionary dynamics in plastomes and mitogenomes of diatoms
Source: PLoS One. 2025 Sep 5;20(9):e0331749. doi: 10.1371/journal.pone.0331749 (PMC12412971; doi:10.1371/journal.pone.0331749)
Supplement: S1 Table — List of all NCBI GenBank accession numbers used in this study. (XLSX) [file pone.0331749.s001.xlsx]

## Sheet: Supplementary Table 1
	CHLOROPLAST	MITOCHONDRIA
Taxa	GenBank Accession No.	GenBank Accession No.
Acanthoceras zachariasii	MG755808	-
Actinocyclus sp.	OM827248	-
Actinocyclus sp.	-	MW413902
Actinocyclus subtilis	MG755799	-
Amicula sp.	ON390793	ON390794
Asterionella formosa	KC509519	KY021079
Asterionellopsis glacialis	KC509520	-
Astrosyne radiata	MG755807	-
Attheya longicornis	MG755798	-
Bacillaria paxillifer	OK505012	-
Berkeleya fennica	-	KM886611
Biddulphia biddulphiana	MG755805	-
Biddulphia tridens	MG755806	-
Cerataulina daemon	KJ958484	-
Chaetoceros costatus	MW845775	-
Chaetoceros curvisetus	MW845780	-
Chaetoceros laevisporus	MW845779	-
Chaetoceros muellerii	MW004650	-
Chaetoceros muellerii	MW845774	-
Chaetoceros pseudocurvisetus	MW845777	-
Chaetoceros simplex	KJ958479	-
Chaetoceros socialis	MW845776	-
Chaetoceros tenuissimus	LC537471	LC537470
Chaetoceros tenuissimus	MW845778	-
Climaconeis cf. scalaris	MZ365054	-
Climaconeis cf. scalaris	MZ365055	-
Climaconeis sp.	MZ365053	-
Coscinodiscus granii	MW561225	MW435847
Coscinodiscus radiatus	KC509521	-
Coscinodiscus wailesii	-	MW122841
Cyclotella sp.	KJ958481	-
Cyclotella sp.	KJ958480	-
Cylindrotheca closterium	KC509522	-
Cylindrotheca closterium	-	MG271845
Cylindrotheca closterium	-	MW849265
Cylindrotheca sp.	OK505009	-
Cylindrotheca sp.	OK505010	-
Didymosphenia geminata	KC509523	KX889125
Discostella pseudostelligera	MG755804	-
Entomoneis sp.	-	MF997419
Entomoneis sp.	MG755800	-
Eucampia zodiacus	MW412838	MW026607
Eunotia naegelii	KF733443	MG271846
Eunotogramma sp.	MG755797	-
Fistulifera saprophila	MT383641	MT383640
Fistulifera solaris	AP011960	KT363689
Fragilariopsis cylindrus	MK217824	-
Guinardia delicatula	OM827252	MW413905
Guinardia striata	MG755796	-
Guinardia striata	OM827251	-
Guinardia striata	-	MW413904
Halamphora americana	MK045450	-
Halamphora calidilacuna	MK045451	MF997424
Halamphora coffeaeformis	MK045452	MF997420
Haslea avium	OL415004	-
Haslea nusantara	MH681881	MH681882
Haslea ostrearia	MW561351	MW561350
Haslea silbo	MW645082	MW645081
Haslea silbo	MW645084	MW645083
Haslea tsukamotoi	-	MW849268
Haslea tsukamotoi	OL415006	-
Haslea tsukamotoi	OL415007	-
Helicotheca tamesis	-	MW849266
Hemiaulus sinensis	-	MW849270
Leptocylindrus danicus	KC509524	-
Licmophora sp.	MG755795	-
Lithodesmioides sp.	-	MW849271
Lithodesmium undulatum	KC509525	MW023083
Melosira undulata	-	MF997421
Nanofrustulum shiloi	MN276191	-
Navicula arenaria	OL415005	-
Navicula ramosissima	-	KX343079
Navicula veneta	MT383645	MT383644
Nitzschia alba	-	MF997422
Nitzschia anatoliensis	MT742551	MT742552
Nitzschia inconspicua	MW971520	MW971521
Nitzschia ovalis	OK505007	MW849263
Nitzschia palea	MH113811	MH297491
Nitzschia sp.	-	MG182051
Nitzschia sp.	-	MW849267
Nitzschia supralitorea	MT383638	MT383639
Nitzschia traheaformis	OK505008	MW849269
Odontella aurita var. minima	-	MW849264
Odontella regia	-	MW018491
Odontella sinensis	Z67753	-
Paralia sulcata	OM827250	MW413901
Phaeodactylum tricornutum	EF067920	HQ840789
Plagiogramma staurophorum	MG755792	-
Plagiogrammopsis van heurckii	MG755794	-
Pleurosigma inscriptura	-	MW566731
Pleurosigma sp.	-	MW861541
Pleurosigma sp.	OL415008	-
Proboscia sp.	MG755791	-
Proschkinia sp.	-	MH800316
Psammodictyon constrictum	OK505011	-
Psammoneis japonica	-	MG148339
Psammoneis obaidii	MG755803	-
Pseudo-nitzschia americana	MW722941	-
Pseudo-nitzschia cuspidata	MW722944	-
Pseudo-nitzschia delicatissima	MW715816	MW436413
Pseudo-nitzschia hainanensis	MW853965	-
Pseudo-nitzschia micropora	MW722940	MW423602
Pseudo-nitzschia multiseries	KR709240	-
Pseudo-nitzschia multiseries	MW722945	-
Pseudo-nitzschia multiseries	-	KR149143
Pseudo-nitzschia multistriata	MW722943	-
Pseudo-nitzschia pungens	MW722942	MW256714
Pseudo-nitzschia sp.	MW853966	-
Rhizosolenia fallax	MG755802	-
Rhizosolenia imbricata	KJ958482	-
Rhizosolenia setigera	MG755793	MW392567
Roundia cardiophora	KJ958483	-
Schizostauron trachyderma	MZ520768	MZ520767
Seminavis robusta	MH356727	-
Skeletonema costatum	MW679508	MW438982
Skeletonema costatum	MW679509	MW438981
Skeletonema grevillei	MW679511	MW438979
Skeletonema marinoi	-	KT874463
Skeletonema marinoi	-	MW438984
Skeletonema marinoi	MW679506	-
Skeletonema pseudocostatum	MK372941
Skeletonema pseudocostatum	-	MW438980
Skeletonema pseudocostatum	MW679510	-
Skeletonema tropicum	MW679507	MW438983
Stephanopyxis turris	OM827249	MW413903
Surirella sp.	-	MF997423
Synedra acus	JQ088178	GU002153
Thalassionema bacillare	OK574455	-
Thalassionema bacillare	OK637332	-
Thalassionema bacillare	OK637334	-
Thalassionema frauenfeldii	OK574456	-
Thalassionema frauenfeldii	OK637333	-
Thalassionema frauenfeldii	OK637335	-
Thalassionema nitzschioides	OK574457	-
Thalassiosira nordenskioeldii	MW592698	MW387419
Thalassiosira oceanica	GU323224	-
Thalassiosira profunda	MW592696	MW013551
Thalassiosira pseudonana	MT383637	MT383636
Thalassiosira pseudonana	EF067921	DQ186202
Thalassiosira rotula	MW592697	-
Thalassiosira sp.	MW592700	-
Thalassiosira tenera	MW592699	-
Thalassiosira weissflogii	MW752443	-
Thalassiosira weissflogii	KJ958485	-
Toxarium undulatum	KX619437	MG271847
Triceratium dubium	MG755801	-
Tryblionella apiculata	MT383642	MT383643
Outgroup Taxa	CHLOROPLAST	MITOCHONDRIA
Aureococcus anophagefferens	NC_012898	MK922345.1
Heterosigma akashiwo	NC_010772	NC016738
Nannochloropsis oculata	NC_022260	NC022257
Sargassum plagiophyllum	NC_064732	NC064731
Triparma laevis	NC_027746	NC027747
