# Supplementary material for: Evolutionary dynamics in plastomes and mitogenomes of diatoms
Source: PLoS One. 2025 Sep 5;20(9):e0331749. doi: 10.1371/journal.pone.0331749 (PMC12412971; doi:10.1371/journal.pone.0331749)
Supplement: S2 Table — A reference table listing genes showing gene absence (0-grey), presence (1-yellow), and pseudogenes (2-red). Genes shown in red font were conserved across all diatom taxa and were used for phylogenetic analysis and generating alignments. (XLSX) [file pone.0331749.s002.xlsx]

## Sheet: PLASTOMES
CHLOROPLAST GENOMES	acpP1	acpP2	atpA	atpB	atpD	atpE	atpF	atpG	atpH	atpI	bas1	cbbX	ccs1	ccsA	chlB	chlI	chlL	chlN	clpC	dnaB	dnaK	ftsH	flrn	groEL	ilvB	ilvH	petA	petB	petD	petF	petG	petJ	petL	petM	petN	psaA	psaB	psaC	psaD	psaE	psaF	psaI	psaJ	psaL	psaM	psb28	psbA	psbA2	psbB
Acanthoceras zachariasii MG755808	1	1	1	1	1	1	1	1	1	1	0	1	1	1	0	1	0	0	1	1	1	1	0	1	1	1	1	1	1	1	1	0	1	1	1	1	1	1	1	1	1	1	1	1	1	1	1	0	1
Actinocyclus sp. OM827248	1	0	1	1	1	1	1	1	1	1	1	1	1	1	0	1	0	0	1	1	1	1	0	1	0	0	1	1	1	1	1	0	1	1	1	1	1	1	1	1	1	1	1	1	1	1	1	0	1
Actinocyclus subtilis MG755799	1	1	1	1	1	1	1	1	1	1	1	1	1	1	0	1	0	0	1	1	1	1	0	1	0	0	1	1	1	1	1	0	1	1	1	1	1	1	1	1	1	1	1	1	1	1	1	0	1
Amicula sp. ON390793	1	0	1	1	1	1	1	1	1	1	1	1	1	1	0	1	0	0	1	1	1	1	0	1	0	0	1	1	1	1	1	0	1	1	1	1	1	1	1	1	1	1	1	1	1	1	1	0	1
Asterionella formosa KC509519	1	1	1	1	1	1	1	1	1	1	2	1	1	1	0	1	0	0	1	1	1	1	0	1	0	0	1	1	1	1	1	0	1	1	1	1	1	1	1	1	1	1	1	1	1	1	1	0	1
Asterionellopsis glacialis KC509520	0	1	1	1	1	1	1	1	1	1	2	1	1	1	0	1	0	0	1	1	1	1	0	1	0	0	1	1	1	1	1	0	1	1	1	1	1	1	1	1	1	1	1	1	1	1	1	0	1
Astrosyne radiata MG755807	0	0	1	1	0	1	1	1	1	1	0	1	1	1	0	1	0	0	1	1	0	1	0	1	0	0	1	1	1	0	1	0	0	1	1	1	1	1	1	1	1	0	1	1	1	1	1	0	1
Attheya longicornis MG755798	1	0	1	1	1	1	1	1	1	1	0	1	1	1	0	1	0	0	1	1	1	1	0	1	0	0	1	1	1	1	1	0	1	1	1	1	1	1	1	1	1	1	1	1	1	1	1	0	1
Aureococcus anophagefferens NC012898	0	0	1	1	1	1	1	1	1	1	0	1	1	1	0	1	0	0	1	0	1	1	0	1	1	1	1	1	1	0	1	0	1	1	1	1	1	1	1	0	0	0	1	1	1	0	1	1	1
Bacillaria paxillifer OK505012	0	0	1	1	1	1	1	1	1	1	1	1	1	1	0	1	0	0	1	1	1	1	0	1	0	0	1	1	1	1	1	0	1	1	1	1	1	1	1	1	1	1	1	1	1	1	1	0	1
Biddulphia biddulphiana MG755805	0	0	1	1	1	1	1	1	1	1	1	1	1	1	0	1	0	0	1	1	1	1	0	1	0	0	1	1	1	1	1	0	1	1	1	1	1	1	1	1	1	1	1	1	1	1	1	0	1
Biddulphia tridens MG755806	0	0	1	1	1	1	1	1	1	1	1	1	1	1	0	1	0	0	1	1	1	1	0	1	0	0	1	1	1	1	1	0	1	1	1	1	1	1	1	1	1	1	1	1	1	1	1	0	1
Cerataulina daemon KJ958484	1	0	1	1	1	1	1	1	1	1	1	1	1	1	0	1	0	0	1	1	1	1	0	1	1	1	1	1	1	1	1	0	1	1	1	1	1	1	1	1	1	1	1	1	1	1	1	0	1
Chaetoceros costatus MW845775	1	0	1	1	1	1	1	1	1	1	0	1	1	1	0	1	0	0	1	1	1	1	0	1	0	0	1	1	1	1	1	0	1	1	1	1	1	1	1	1	1	0	1	1	1	1	1	0	1
Chaetoceros curvisetus MW845780	1	0	1	1	1	1	1	1	1	1	0	1	1	1	0	1	0	0	1	1	1	1	0	1	0	0	1	1	1	1	1	0	1	1	1	1	1	1	1	1	1	1	1	1	1	1	1	0	1
Chaetoceros laevisporus MW845779	1	1	1	1	1	1	1	1	1	1	0	1	1	1	0	1	0	0	1	1	1	1	0	1	0	0	1	1	1	1	1	0	1	1	1	1	1	1	1	1	1	1	1	1	1	1	1	0	1
Chaetoceros muellerii MW004650	1	0	1	1	1	1	1	1	1	1	0	1	1	1	0	1	0	0	1	1	1	1	0	1	0	0	1	1	1	1	1	0	1	1	1	1	1	1	1	1	1	1	1	1	1	1	1	0	1
Chaetoceros muellerii MW845774	1	0	1	1	1	1	1	1	1	1	0	1	1	1	0	1	0	0	1	1	1	1	0	1	0	0	1	1	1	1	1	0	1	1	1	1	1	1	1	1	1	1	1	1	1	1	1	0	1
Chaetoceros pseudocurvisetus MW845777	1	0	1	1	1	1	1	1	1	1	0	1	1	1	0	1	0	0	1	1	1	1	0	1	0	0	1	1	1	1	1	0	1	1	1	1	1	1	1	1	1	1	1	1	1	1	1	0	1
Chaetoceros simplex KJ958479	1	0	1	1	1	1	1	1	1	1	0	1	1	1	0	1	0	0	1	1	1	1	0	1	0	0	1	1	1	1	1	0	1	1	1	1	1	1	1	1	1	1	1	1	1	1	1	0	1
Chaetoceros socialis MW845776	1	0	1	1	1	1	1	1	1	1	0	1	1	1	0	1	0	0	1	1	1	1	0	1	0	0	1	1	1	1	1	0	1	1	1	1	1	1	1	1	1	1	1	1	1	1	1	0	1
Chaetoceros tenuissimus LC537471	1	0	1	1	1	1	1	1	1	1	0	1	1	1	0	1	0	0	1	1	1	1	0	1	0	0	1	1	1	1	1	0	1	1	1	1	1	1	1	1	1	1	1	1	1	1	1	0	1
Chaetoceros tenuissimus MW845778	1	0	1	1	1	1	1	1	1	1	0	1	1	1	0	1	0	0	1	1	1	1	0	1	0	0	1	1	1	1	1	0	1	1	1	1	1	1	1	1	1	1	1	1	1	1	1	0	1
Climaconeis cf. scalaris MZ365054	0	0	1	1	1	1	1	1	1	1	0	1	1	1	0	1	0	0	1	1	1	1	0	1	0	0	1	1	1	1	1	0	1	1	1	1	1	1	1	1	1	1	1	1	1	1	1	0	1
Climaconeis cf. scalaris MZ365055	0	0	1	1	1	1	1	1	1	1	0	1	1	1	0	1	0	0	1	1	1	1	0	1	0	0	1	1	1	1	1	0	1	1	1	1	1	1	1	1	1	1	1	1	1	1	1	0	1
Climaconeis sp. MZ365053	0	0	1	1	1	1	1	1	1	1	0	1	1	1	0	1	0	0	1	1	1	1	0	1	0	0	1	1	1	1	1	0	1	1	1	1	1	1	1	1	1	1	1	1	1	1	1	0	1
Coscinodiscus granii MW561225	1	1	1	1	1	1	1	1	1	1	1	1	1	1	0	1	0	0	1	1	1	1	0	1	1	1	1	1	1	1	1	0	1	1	1	1	1	1	1	1	1	1	1	1	1	1	1	0	1
Coscinodiscus radiatus KC509521	1	0	1	1	1	1	1	1	1	1	1	1	1	1	0	1	0	0	1	1	1	1	0	1	1	1	1	1	1	1	1	0	1	1	1	1	1	1	1	1	1	1	1	1	1	1	1	0	1
Cyclotella sp. KJ958480	0	0	1	1	1	1	1	1	1	1	1	1	1	1	0	1	0	0	1	1	1	1	0	1	0	0	1	1	1	1	1	0	1	1	1	1	1	1	1	1	1	1	1	1	1	1	1	0	1
Cyclotella sp. KJ958481	0	0	1	1	1	1	1	1	1	1	1	1	1	1	0	1	0	0	1	1	1	1	0	1	0	0	1	1	1	1	1	0	1	1	1	1	1	1	1	1	1	1	1	1	1	1	1	0	1
Cylindrotheca closterium KC509522	0	0	1	1	1	1	1	1	1	1	1	1	1	1	0	1	0	0	1	1	1	1	0	1	0	0	1	1	1	1	1	0	1	1	1	1	1	1	1	1	1	1	1	1	1	1	1	0	1
Cylindrotheca sp. OK505009	0	0	1	1	1	1	1	1	1	1	0	1	1	1	0	1	0	0	1	1	1	1	0	1	0	0	1	1	1	1	1	0	1	1	1	1	1	1	1	1	1	1	1	1	1	0	1	0	1
Cylindrotheca sp. OK505010	0	0	1	1	1	1	1	1	1	1	0	1	1	1	0	1	0	0	1	1	1	1	0	1	0	0	1	1	1	1	1	0	1	1	1	1	1	1	1	1	1	1	1	1	1	0	1	0	1
Didymosphenia geminata KC509523	0	0	1	1	1	1	1	1	1	1	2	1	1	1	0	1	0	0	1	1	1	1	0	1	0	0	1	1	1	1	1	0	1	1	1	1	1	1	1	1	1	1	1	1	1	1	1	0	1
Discostella pseudostelligera MG755804	0	0	1	1	1	1	1	1	1	1	1	1	1	1	0	1	0	0	1	1	1	1	0	1	0	0	1	1	1	1	1	0	1	1	1	1	1	1	1	1	1	1	1	1	1	1	1	0	1
Entomoneis sp. MG755800	1	0	1	1	1	1	1	1	1	1	1	1	1	1	0	1	0	0	1	1	1	1	0	1	0	0	1	1	1	1	1	0	1	1	1	1	1	1	1	1	1	1	1	1	1	1	1	0	1
Eucampia zodiacus MW412838	1	0	1	1	1	1	1	1	1	1	2	1	1	1	0	1	0	0	1	1	1	1	0	1	1	1	1	1	1	1	1	0	1	1	1	1	1	1	1	1	1	1	1	1	1	1	1	0	1
Eunotia naegelii KF733443	1	1	1	1	1	1	1	1	1	1	2	1	1	1	0	1	0	0	1	1	1	1	0	1	1	1	1	1	1	1	1	0	1	1	1	1	1	1	1	1	1	1	1	1	1	1	1	0	1
Eunotogramma sp. MG755797	0	0	1	1	1	1	1	1	1	1	1	1	1	1	0	1	0	0	1	1	1	1	0	1	0	0	1	1	1	1	1	0	1	1	1	1	1	1	1	1	1	1	1	1	1	1	1	0	1
Fistulifera saprophila MT383641	0	0	1	1	1	1	1	1	1	1	0	1	1	1	0	1	0	0	1	1	1	1	0	1	0	0	1	1	1	1	1	0	1	1	1	1	1	1	1	1	1	1	1	1	1	1	1	0	1
Fistulifera solaris AP011960	0	0	1	1	1	1	1	1	1	1	0	1	1	1	0	1	0	0	1	1	1	1	0	1	0	0	1	1	1	1	1	0	1	1	1	1	1	1	1	1	1	1	1	1	1	1	1	0	1
Fragilariopsis cylindrus MK217824	0	0	1	1	1	1	1	1	1	1	1	1	1	1	0	1	0	0	1	1	1	1	0	1	0	0	1	1	1	1	1	0	1	1	1	1	1	1	1	1	1	0	1	1	1	1	1	0	1
Guinardia delicatula OM827252	1	1	1	1	1	1	1	1	1	1	1	1	1	1	0	1	0	0	1	1	1	1	0	1	0	0	1	1	1	1	1	0	1	1	1	1	1	1	1	1	1	1	1	1	1	1	1	0	1
Guinardia striata MG755796	1	1	1	1	1	1	1	1	1	1	1	1	1	1	0	1	0	0	1	1	1	1	0	1	0	0	1	1	1	1	1	0	1	1	1	1	1	1	1	1	1	1	1	1	1	1	1	0	1
Guinardia striata OM827251	1	1	1	1	1	1	1	1	1	1	1	1	1	1	0	1	0	0	1	1	1	1	0	1	0	0	1	1	1	1	1	0	1	1	1	1	1	1	1	1	1	1	1	1	1	1	1	0	1
Halamphora americana MK045450	0	0	1	1	1	1	1	1	1	1	1	1	1	1	0	1	0	0	1	1	1	1	0	1	0	0	1	1	1	1	1	0	1	1	1	1	1	1	1	1	1	1	1	1	1	1	1	0	1
Halamphora calidilacuna MK045451	0	0	1	1	1	1	1	1	1	1	1	1	1	1	0	1	0	0	1	1	1	1	0	1	0	0	1	1	1	1	1	0	1	1	1	1	1	1	1	1	1	1	1	1	1	1	1	0	1
Halamphora coffeaeformis MK045452	0	0	1	1	1	1	1	1	1	1	1	1	1	1	0	1	0	0	1	1	1	1	0	1	0	0	1	1	1	1	1	0	1	1	1	1	1	1	1	1	1	1	1	1	1	1	1	0	1
Haslea avium OL415004	0	0	1	1	1	1	1	1	1	1	1	1	1	1	0	1	0	0	1	1	1	1	0	1	0	0	1	1	1	1	1	0	1	1	1	1	1	1	1	1	1	1	1	1	1	1	1	0	1
Haslea nusantara MH681881	0	0	1	1	1	1	1	1	1	1	1	1	1	1	0	1	0	0	1	1	1	1	0	1	0	0	1	1	1	1	1	0	1	1	1	1	1	1	1	1	1	1	1	1	1	1	1	0	1
Haslea ostrearia MW561351	0	0	1	1	1	1	1	1	1	1	1	1	1	1	0	1	0	0	1	1	1	1	0	1	0	0	1	1	1	1	1	0	1	1	1	1	1	1	1	1	1	1	1	1	1	1	1	0	1
Haslea silbo MW645082	0	0	1	1	1	1	1	1	1	1	1	1	1	1	0	1	0	0	1	1	1	1	0	1	0	0	1	1	1	1	1	0	1	1	1	1	1	1	1	1	1	1	1	1	1	1	1	0	1
Haslea silbo MW645084	0	0	1	1	1	1	1	1	1	1	1	1	1	1	0	1	0	0	1	1	1	1	0	1	0	0	1	1	1	1	1	0	1	1	1	1	1	1	1	1	1	1	1	1	1	1	1	0	1
Haslea tsukamotoi OL415006	0	0	1	1	1	1	1	1	1	1	1	1	1	1	0	1	0	0	1	1	1	1	0	1	0	0	1	1	1	1	1	0	1	1	1	1	1	1	1	1	1	1	1	1	1	1	1	0	1
Haslea tsukamotoi OL415007	0	0	1	1	1	1	1	1	1	1	1	1	1	1	0	1	0	0	1	1	1	1	0	1	0	0	1	1	1	1	1	0	1	1	1	1	1	1	1	1	1	1	1	1	1	1	1	0	1
Heterosigma akashiwo NC010772	0	0	1	1	1	1	1	1	1	1	0	1	1	1	0	1	0	0	1	1	1	1	0	1	1	1	1	1	1	1	1	1	1	1	1	1	1	1	1	1	1	1	1	1	1	0	1	1	1
Leptocylindrus danicus KC509524	1	1	1	1	1	1	1	1	1	1	0	1	1	1	0	1	0	0	1	1	1	1	0	1	1	1	1	1	1	1	1	1	1	1	1	1	1	1	1	1	1	1	1	1	1	1	1	0	1
Licmophora sp. MG755795	1	1	1	1	1	1	1	1	1	1	1	1	1	1	0	1	0	0	1	1	1	1	0	1	0	0	1	1	1	1	1	0	1	1	1	1	1	1	1	1	1	1	1	1	1	1	1	0	1
Lithodesmium undulatum KC509525	1	1	1	1	1	1	1	1	1	1	1	1	1	1	0	1	0	0	1	1	1	1	0	1	0	0	1	1	1	1	1	0	1	1	1	1	1	1	1	1	1	1	1	1	1	1	1	0	1
Nannochloropsis oculata NC022260	0	0	1	1	0	1	1	1	1	1	0	1	1	1	1	1	1	1	1	0	1	1	0	1	1	0	1	1	1	1	1	1	0	0	1	1	1	1	1	1	1	1	1	1	0	0	1	1	1
Nanofrustulum shiloi MN276191	1	1	1	1	1	1	1	1	1	1	2	1	1	1	0	1	0	0	1	1	1	1	0	1	0	0	1	2	1	1	1	0	1	1	1	1	1	1	1	1	1	1	1	1	1	1	1	0	1
Navicula arenaria OL415005	0	0	1	1	1	1	1	1	1	1	1	1	1	1	0	1	0	0	1	1	1	1	0	1	0	0	1	1	1	1	1	0	1	1	1	1	1	1	1	1	1	1	1	1	1	1	1	0	1
Navicula veneta MT383645	0	0	1	1	1	1	1	1	1	1	1	1	1	1	0	1	0	0	1	1	1	1	0	1	0	0	1	1	1	1	1	0	1	1	1	1	1	1	1	1	1	1	1	1	1	1	1	0	1
Nitzschia anatoliensis MT742551	0	0	1	1	1	1	1	1	1	1	0	1	1	1	0	1	0	0	1	1	1	1	0	1	0	0	1	1	1	1	1	0	1	1	1	1	1	1	1	1	1	1	1	1	1	1	1	0	1
Nitzschia inconspicua MW971520	0	0	1	1	1	1	1	1	1	1	0	1	1	1	0	1	0	0	1	1	1	1	0	1	0	0	1	1	1	0	1	0	1	1	1	1	1	1	1	1	1	1	1	1	1	1	1	0	1
Nitzschia ovalis OK505007	0	0	1	1	1	1	1	1	1	1	1	1	1	1	0	1	0	0	1	1	1	1	0	1	0	0	1	1	1	1	1	0	1	1	1	1	1	1	1	1	1	1	1	1	1	1	1	0	1
Nitzschia palea MH113811	0	0	1	1	1	1	1	1	1	1	0	1	1	1	0	1	0	0	1	1	1	1	0	1	0	0	1	1	1	1	1	0	1	1	1	1	1	1	1	1	1	1	1	1	1	1	1	0	1
Nitzschia supralitorea MT383638	0	0	1	1	1	1	1	1	1	1	1	1	1	1	0	1	0	0	1	1	1	1	0	1	0	0	1	1	1	1	1	0	1	1	1	1	1	1	1	1	1	1	1	1	1	1	1	0	1
Nitzschia traheaformis OK505008	0	0	1	1	1	1	1	1	1	1	0	1	1	1	0	1	0	0	1	1	1	1	0	1	0	0	1	1	1	1	1	0	1	1	1	1	1	1	1	1	1	1	1	1	1	1	1	0	1
Odontella sinensis Z67753	1	0	1	1	1	1	1	1	1	1	1	1	1	1	0	1	0	0	1	1	1	1	0	1	0	0	1	1	1	1	1	0	1	1	1	1	1	1	1	1	1	1	1	1	1	1	1	0	1
Paralia sulcata OM827250	1	0	1	1	1	1	1	1	1	1	1	1	1	1	0	1	0	0	1	1	1	1	0	1	0	0	1	1	1	1	1	0	1	1	1	1	1	1	1	1	1	1	1	1	1	1	1	0	1
Phaeodactylum tricornutum EF067920	1	0	1	1	1	1	1	1	1	1	1	1	1	1	0	1	0	0	1	1	1	1	0	1	0	0	1	1	1	1	1	0	1	1	1	1	1	1	1	1	1	1	1	1	1	1	1	0	1
Plagiogramma staurophorum MG755792	0	0	1	1	1	1	1	1	1	1	1	1	1	1	0	1	0	0	1	1	1	1	0	1	0	0	1	1	1	1	1	0	1	1	1	1	1	1	1	1	1	1	1	1	1	1	1	0	1
Plagiogrammopsis van heurckii MG755794	1	0	1	1	1	1	1	1	1	1	1	1	1	1	0	1	0	0	1	1	1	1	0	1	0	0	1	1	1	1	1	0	1	1	1	1	1	1	1	1	1	1	1	1	1	1	1	0	1
Pleurosigma sp. OL415008	1	0	1	1	1	1	1	1	1	1	1	1	1	1	0	1	0	0	1	1	1	1	0	1	0	0	1	1	1	1	1	0	1	1	1	1	1	1	1	1	1	1	1	1	1	1	1	0	1
Proboscia sp. MG755791	0	0	1	1	1	1	1	1	1	1	0	1	1	1	0	1	0	0	1	1	1	1	0	1	0	0	1	1	1	1	1	0	1	1	1	1	1	0	1	0	1	1	1	1	1	0	1	0	1
Psammodictyon constrictum OK505011	0	0	1	1	1	1	1	1	1	1	1	1	1	1	0	1	0	0	1	1	1	1	0	1	0	0	1	1	1	1	1	0	1	1	1	1	1	1	1	1	1	1	1	1	1	1	1	0	1
Psammoneis obaidii MG755803	0	0	1	1	1	1	1	1	1	1	1	1	1	1	0	1	0	0	1	1	1	1	0	1	0	0	1	1	1	1	1	0	1	1	1	1	1	1	1	1	1	1	1	1	1	1	1	0	1
Pseudonitzschia americana MW722941	0	0	1	1	1	1	1	1	1	1	1	1	1	1	0	1	0	0	1	1	1	1	0	1	0	0	1	1	1	1	1	0	1	1	1	1	1	1	1	1	1	0	1	1	1	1	1	0	1
Pseudonitzschia cuspidata MW722944	0	0	1	1	1	1	1	1	1	1	1	1	1	1	0	1	0	0	1	1	1	1	0	1	0	0	1	1	1	1	1	0	1	1	1	1	1	1	1	0	1	0	1	1	1	1	1	0	1
Pseudonitzschia delicatissima MW715816	0	0	1	1	1	1	1	1	1	1	1	1	1	1	0	1	0	0	1	1	1	1	0	1	0	0	1	1	1	1	1	0	1	1	1	1	1	1	1	0	1	0	1	1	1	1	1	0	1
Pseudonitzschia hainanensis MW853965	0	0	1	1	1	1	1	1	1	1	1	1	1	1	0	1	0	0	1	1	1	1	0	1	0	0	1	1	1	1	1	0	1	1	1	1	1	1	1	0	1	0	1	1	1	1	1	0	1
Pseudonitzschia micropora MW722940	0	0	1	1	1	1	1	1	1	1	1	1	1	1	0	1	0	0	1	1	1	1	0	1	0	0	1	1	1	1	1	0	1	1	1	1	1	1	1	0	1	0	1	1	1	1	1	0	1
Pseudonitzschia multiseries KR709240	0	0	1	1	1	1	1	1	1	1	1	1	1	1	0	1	0	0	1	1	1	1	0	1	0	0	1	1	1	1	1	0	1	1	1	1	1	1	1	0	1	0	1	1	1	1	1	0	1
Pseudonitzschia multiseries MW722945	0	0	1	1	1	1	1	1	1	1	1	1	1	1	0	1	0	0	1	1	1	1	0	1	0	0	1	1	1	1	1	0	1	1	1	1	1	1	1	0	1	0	1	1	1	1	1	0	1
Pseudonitzschia multistriata MW722943	0	0	1	1	1	1	1	1	1	1	1	1	1	1	0	1	0	0	1	1	1	1	0	1	0	0	1	1	1	1	1	0	1	1	1	1	1	1	1	0	1	0	1	1	1	1	1	0	1
Pseudonitzschia pungens MW722942	0	0	1	1	1	1	1	1	1	1	1	1	1	1	0	1	0	0	1	1	1	1	0	1	0	0	1	1	1	1	1	0	1	1	1	1	1	1	1	0	1	0	1	1	1	1	1	0	1
Pseudonitzschia sp. MW853966	0	0	1	1	1	1	1	1	1	1	1	1	1	1	0	1	0	0	1	1	1	1	0	1	0	0	1	1	1	1	1	0	1	1	1	1	1	1	1	0	1	0	1	1	1	1	1	0	1
Rhizosolenia fallax MG755802	1	0	1	1	1	1	1	1	1	1	1	1	1	1	0	1	0	0	1	1	1	1	0	1	0	0	1	1	1	1	1	0	1	1	1	1	1	1	1	0	1	0	1	1	0	1	1	0	1
Rhizosolenia imbricata KJ958482	1	0	1	1	1	1	1	1	1	1	1	1	1	1	0	1	0	0	1	1	1	1	0	1	0	0	1	1	1	1	1	0	1	1	1	1	1	1	1	0	1	0	1	1	0	1	1	0	1
Rhizosolenia setigera MG755793	1	1	1	1	1	1	1	1	1	1	1	1	1	1	0	1	0	0	1	1	1	1	0	1	0	0	1	1	1	1	1	0	1	1	1	1	1	1	1	1	1	1	1	1	1	1	1	0	1
Roundia cardiophora KJ958483	0	0	1	1	1	1	1	1	1	1	1	1	1	1	0	1	0	0	1	1	1	1	0	1	0	0	1	1	1	1	1	0	1	1	1	1	1	1	1	1	1	1	1	1	1	1	1	0	1
Sargassum plagiophyllum NC064732	0	0	1	1	1	1	1	1	1	1	0	1	1	1	1	1	1	1	1	1	1	1	0	1	1	1	1	1	1	1	1	1	1	1	1	1	1	1	1	1	1	1	1	1	1	1	1	0	1
Schizostauron trachyderma MZ520768	0	0	1	1	1	1	1	1	1	1	2	1	1	1	0	1	0	0	1	1	1	1	0	1	0	0	1	1	1	1	1	0	1	1	1	1	1	1	1	1	1	1	1	1	1	1	1	0	1
Seminavis robusta MH356727	0	0	1	1	1	1	1	1	1	1	1	1	1	1	0	1	0	0	1	1	1	1	0	1	0	0	1	1	1	1	1	0	1	1	1	1	1	1	1	1	1	1	1	1	1	1	1	0	1
Skeletonema costatum MW679508	0	0	1	1	1	1	1	1	1	1	1	1	1	1	0	1	0	0	1	1	1	1	0	1	0	0	1	1	1	1	1	0	1	1	1	1	1	1	1	1	1	1	1	1	1	1	1	0	1
Skeletonema costatum MW679509	0	0	1	1	1	1	1	1	1	1	1	1	1	1	0	1	0	0	1	1	1	1	0	1	0	0	1	1	1	1	1	0	1	1	1	1	1	1	1	1	1	1	1	1	1	1	1	0	1
Skeletonema grevillei MW679511	0	0	1	1	1	1	1	1	1	1	1	1	1	1	0	1	0	0	1	1	1	1	0	1	0	0	1	1	1	1	1	0	1	1	1	1	1	1	1	1	1	1	1	1	1	1	1	0	1
Skeletonema marinoi MW679506	0	0	1	1	1	1	1	1	1	1	1	1	1	1	0	1	0	0	1	1	1	1	0	1	0	0	1	1	1	1	1	0	1	1	1	1	1	1	1	1	1	1	1	1	1	1	1	0	1
Skeletonema pseudocostatum MK372941	0	0	1	1	1	1	1	1	1	1	1	1	1	1	0	1	0	0	1	1	1	1	0	1	0	0	1	1	1	1	1	0	1	1	1	1	1	1	1	1	1	1	1	1	1	1	1	0	1
Skeletonema pseudocostatum MW679510	0	0	1	1	1	1	1	1	1	1	1	1	1	1	0	1	0	0	1	1	1	1	0	1	0	0	1	1	1	1	1	0	1	1	1	1	1	1	1	1	1	1	1	1	1	1	1	0	1
Skeletonema tropicum MW679507	0	0	1	1	1	1	1	1	1	1	1	1	1	1	0	1	0	0	1	1	1	1	0	1	0	0	1	1	1	1	1	0	1	1	1	1	1	1	1	1	1	1	1	1	1	1	1	0	1
Stephanopyxis turris OM827249	1	0	1	1	1	1	1	1	1	1	2	1	1	1	0	1	0	0	1	1	1	1	0	1	0	0	1	1	1	1	1	0	1	1	1	1	1	1	1	1	1	1	1	1	1	1	1	0	1
Synedra acus JQ088178	0	0	1	1	1	1	1	1	1	1	1	1	1	1	0	1	0	0	1	1	1	1	0	1	0	0	1	1	1	1	1	0	1	1	1	1	1	1	1	1	1	1	1	1	1	1	1	0	1
Thalassionema bacillare OK574455	0	0	1	1	1	1	1	1	1	1	1	1	1	1	0	1	0	0	1	1	1	1	0	1	0	0	1	1	1	0	1	0	1	1	1	1	1	1	1	0	1	0	1	1	1	1	1	0	1
Thalassionema bacillare OK637332	0	0	1	1	1	1	1	1	1	1	1	1	1	1	0	1	0	0	1	1	1	1	0	1	0	0	1	1	1	0	1	0	1	1	1	1	1	1	1	0	1	0	1	1	1	1	1	0	1
Thalassionema bacillare OK637334	0	0	1	1	1	1	1	1	1	1	1	1	1	1	0	1	0	0	1	1	1	1	0	1	0	0	1	1	1	0	1	0	1	1	1	1	1	1	1	0	1	0	1	1	1	1	1	0	1
Thalassionema frauenfeldii OK574456	0	0	1	1	1	1	1	1	1	1	1	1	1	1	0	1	0	0	1	1	1	1	0	1	0	0	1	1	1	0	1	0	1	1	1	1	1	1	1	0	1	0	1	1	1	1	1	0	1
Thalassionema frauenfeldii OK637333	0	0	1	1	1	1	1	1	1	1	1	1	1	1	0	1	0	0	1	1	1	1	0	1	0	0	1	1	1	0	1	0	1	1	1	1	1	1	1	0	1	0	1	1	1	1	1	0	1
Thalassionema frauenfeldii OK637335	0	0	1	1	1	1	1	1	1	1	1	1	1	1	0	1	0	0	1	1	1	1	0	1	0	0	1	1	1	0	1	0	1	1	1	1	1	1	1	0	1	0	1	1	1	1	1	0	1
Thalassionema nitzschioides OK574457	0	0	1	1	1	1	1	1	1	1	1	1	1	1	0	1	0	0	1	1	1	1	0	1	0	0	1	1	1	1	1	0	1	1	1	1	1	1	1	0	1	0	1	1	1	1	1	0	1
Thalassiosira nordenskioeldii MW592698	0	0	1	1	1	1	1	1	1	1	1	1	1	1	0	1	0	0	1	1	1	1	0	1	0	0	1	1	1	1	1	0	1	1	1	1	1	1	1	1	1	1	1	1	1	1	1	0	1
Thalassiosira oceanica GU323224	0	0	1	1	1	1	1	1	1	1	1	1	1	1	0	1	0	0	1	1	1	1	0	1	0	0	1	1	1	0	1	0	1	1	1	1	1	1	1	1	1	1	1	1	1	1	1	0	1
Thalassiosira profunda MW592696	0	0	1	1	1	1	1	1	1	1	1	1	1	1	0	1	0	0	1	1	1	1	0	1	0	0	1	1	1	1	1	0	1	1	1	1	1	1	1	1	1	1	1	1	1	1	1	0	1
Thalassiosira pseudonana EF067921	0	0	1	1	1	1	1	1	1	1	1	1	1	1	0	1	0	0	1	1	1	1	0	1	0	0	1	1	1	1	1	0	1	1	1	1	1	1	1	1	1	1	1	1	1	1	1	0	1
Thalassiosira pseudonana MT383637	0	0	1	1	1	1	1	1	1	1	1	1	1	1	0	1	0	0	1	1	1	1	0	1	0	0	1	1	1	1	1	0	1	1	1	1	1	1	1	1	1	1	1	1	1	1	1	0	1
Thalassiosira rotula MW592697	0	0	1	1	1	1	1	1	1	1	1	1	1	1	0	1	0	0	1	1	1	1	0	1	0	0	1	1	1	1	1	0	1	1	1	1	1	1	1	1	1	1	1	1	1	1	1	0	1
Thalassiosira sp. MW592700	0	0	1	1	1	1	1	1	1	1	1	1	1	1	0	1	0	0	1	1	1	1	0	1	0	0	1	1	1	0	1	0	1	1	1	1	1	1	1	0	1	1	1	1	1	1	1	0	1
Thalassiosira tenera MW592699	0	0	1	1	1	1	1	1	1	1	1	1	1	1	0	1	0	0	1	1	1	1	0	1	0	0	1	1	1	1	1	0	1	1	1	1	1	1	1	1	1	1	1	1	1	1	1	0	1
Thalassiosira weissflogii KJ958485	0	0	1	1	1	1	1	1	1	1	1	1	1	1	0	1	0	0	1	1	1	1	0	1	0	0	1	1	1	1	1	0	1	1	1	1	1	1	1	1	1	1	1	1	1	1	1	0	1
Thalassiosira weissflogii MW752443	0	0	1	1	1	1	1	1	1	1	1	1	1	1	0	1	0	0	1	1	1	1	0	1	0	0	1	1	1	1	1	0	1	1	1	1	1	1	1	1	1	1	1	1	1	1	1	0	1
Toxarium undulatum KX619437	0	0	1	1	1	1	1	1	1	1	0	1	1	1	1	1	1	1	1	1	1	1	0	1	0	0	1	1	1	1	1	0	1	1	1	1	1	1	1	1	1	1	1	1	1	1	1	0	1
Triceratium dubium MG755801	1	0	1	1	1	1	1	1	1	1	1	1	1	1	0	1	0	0	1	1	1	1	0	1	0	0	1	1	1	1	1	0	1	1	1	1	1	1	1	1	1	1	1	1	1	1	1	0	1
Triparma laevis NC027746	0	0	1	1	1	1	1	1	1	1	0	1	1	1	1	1	1	1	1	1	1	1	0	1	1	1	1	1	1	1	1	0	1	1	1	1	1	1	1	1	1	1	1	1	1	0	1	1	1
Tryblionella apiculata MT383642	0	0	1	1	1	1	1	1	1	1	0	1	1	1	0	1	0	0	1	1	1	1	0	1	0	0	1	1	1	1	1	0	1	1	1	1	1	1	1	1	1	1	1	1	1	1	1	0	1
[truncated: 94 more columns]

## Sheet: MITOGENOMES
MITOCHONDRIAL GENOMES	atp6	atp8	atp9	cob	cox1	cox2	cox3	cytB	mttB	nad1	nad11	nad2	nad3	nad4	nad4L	nad5	nad6	nad7	nad9	rpl14	rpl16	rpl2	rpl5	rpl6	rps10	rps11	rps12	rps13	rps14	rps19	rps3	rps4	rps7	rps8	secY	spl2	tatA	tatC
Actinocyclus sp. MW413902	1	1	1	1	1	1	1	1	0	1	1	1	1	1	1	1	1	1	1	1	1	1	1	1	1	1	1	0	1	0	1	1	1	1	0	1	0	1
Amicula sp. ON390794	1	1	1	1	1	1	1	1	1	1	1	1	1	1	1	1	1	1	1	1	1	1	1	1	1	1	1	1	1	1	1	1	1	1	1	1	1	1
Asterionella formosa KY021079	1	1	1	1	1	1	1	1	0	1	1	1	1	1	1	1	1	1	1	1	1	1	1	1	1	1	1	1	1	1	1	1	1	1	0	1	0	1
Aureococcus anophagefferens MK922345	1	1	1	1	1	1	1	0	0	1	1	1	1	1	1	1	1	1	1	1	1	1	1	1	1	1	1	1	1	1	1	1	1	1	0	0	0	0
Berkeleya fennica KM886611	1	1	1	1	1	1	1	1	1	1	1	1	1	1	1	1	1	1	1	1	1	1	1	1	1	1	1	1	1	1	1	1	1	1	1	1	1	1
Chaetoceros tenuissimus LC537470	1	1	1	1	1	1	1	1	0	1	1	1	1	1	1	1	1	1	1	1	1	1	1	1	1	1	1	1	1	1	1	1	1	1	0	1	1	1
Coscinodiscus granii MW435847	1	1	1	1	1	1	1	1	1	1	1	1	1	1	1	1	1	1	1	1	1	1	0	1	0	1	1	1	1	1	1	1	1	1	0	1	1	1
Coscinodiscus wailesii MW122841	1	1	1	1	1	1	1	1	1	1	1	1	1	1	1	1	1	1	1	1	1	1	1	1	1	1	1	1	1	1	1	1	1	1	0	1	1	1
Cylindrotheca closterium MG271845	1	1	1	1	1	1	1	1	1	1	1	1	1	1	1	1	1	1	1	1	1	1	1	1	1	1	1	1	1	1	1	1	1	1	1	1	1	1
Cylindrotheca closterium MW849265	1	1	1	1	1	1	1	1	1	1	1	1	1	1	1	1	1	1	1	1	1	1	1	1	1	1	1	1	1	1	1	1	1	1	1	1	1	1
Didymosphenia geminata KX889125	1	1	1	1	1	1	1	1	1	1	1	1	1	1	1	1	1	1	1	1	1	1	1	1	1	1	1	1	1	1	1	1	1	1	0	1	1	1
Entomoneis sp. MF997419	1	1	1	1	1	1	1	1	0	1	1	1	1	1	1	1	1	1	1	1	1	1	1	1	1	1	1	1	1	1	1	1	1	1	0	1	0	1
Eucampia zodiacus MW026607	1	1	1	1	1	1	1	1	1	1	1	1	1	1	1	1	1	1	1	1	1	1	1	1	1	1	1	1	1	1	1	1	1	1	0	1	1	1
Eunotia naegelii MG271846	1	0	1	1	1	1	1	1	1	1	1	1	1	1	1	1	1	1	1	1	1	1	1	1	1	1	1	1	1	1	1	1	1	1	0	1	1	1
Fistulifera saprophila MT383640	1	1	1	1	1	1	1	1	1	1	1	1	1	1	1	1	1	1	1	1	1	1	1	1	1	1	1	1	1	1	1	1	1	1	1	1	1	1
Fistulifera solaris KT363689	1	1	1	1	1	1	1	1	1	1	1	1	1	1	1	1	1	1	1	1	1	1	1	1	1	1	1	1	1	1	1	1	1	1	1	1	1	1
Guinardia delicatula MW413905	1	1	1	1	1	1	1	1	0	1	1	1	1	1	1	1	1	1	1	1	1	1	1	1	1	1	1	1	1	1	1	1	1	1	1	1	1	1
Guinardia striata MW413904	1	1	1	1	1	1	1	1	0	1	1	1	1	1	1	1	1	1	1	1	1	1	1	1	1	1	1	1	1	1	1	1	1	1	0	1	1	1
Halamphora calidilacuna MF997424	1	1	1	1	1	1	1	1	1	1	1	1	1	1	1	1	1	1	1	1	1	1	1	1	1	1	1	1	1	1	1	1	1	1	0	1	1	1
Halamphora coffeaeformis MF997420	1	1	1	1	1	1	1	1	1	1	1	1	1	1	1	1	1	1	1	1	1	1	1	1	1	1	1	1	1	1	1	1	1	1	0	1	1	1
Haslea nusantara MH681882	1	1	1	1	1	1	1	1	1	1	1	1	1	1	1	1	1	1	1	1	1	1	1	1	1	1	1	1	1	1	1	1	1	1	0	1	1	1
Haslea ostrearia MW561350	1	1	1	1	1	1	1	1	1	1	1	1	1	1	1	1	1	1	1	1	1	1	1	1	1	1	1	1	1	1	1	1	1	1	0	1	1	1
Haslea silbo MW645081	1	1	1	1	1	1	1	1	1	1	1	1	1	1	1	1	1	1	1	1	1	1	1	1	1	1	1	1	1	1	1	1	1	1	0	1	1	1
Haslea silbo MW645083	1	1	1	1	1	1	1	1	1	1	1	1	1	1	1	1	1	1	1	1	1	1	1	1	1	1	1	1	1	1	1	1	1	1	0	1	1	1
Haslea tsukamotoi MW849268	1	1	1	1	1	1	1	1	1	1	1	1	1	1	1	1	1	1	1	1	1	1	1	1	1	1	1	1	1	1	1	1	1	1	0	1	1	1
Helicotheca tamesis MW849266	1	1	1	1	1	1	1	0	1	1	1	1	1	1	1	1	1	1	1	1	1	1	1	1	1	1	1	1	1	1	1	1	1	1	0	1	1	1
Hemiaulus sinensis MW849270	1	1	1	1	1	1	1	1	1	1	1	1	1	1	1	1	1	1	1	1	1	1	1	1	1	1	1	1	1	1	1	1	1	1	0	0	1	1
Heterosigma akashiwo NC016738	1	1	1	1	1	1	1	0	0	1	1	1	1	1	1	1	1	1	1	1	1	1	1	1	1	1	1	1	1	1	1	1	1	1	0	0	0	1
Lithodesmioides sp. MW849271	1	1	1	1	1	1	1	1	1	1	1	1	1	1	1	1	1	1	1	1	1	1	1	1	1	1	1	1	1	1	1	1	1	1	0	1	1	1
Lithodesmium undulatum MW023083	1	1	1	1	1	1	1	1	1	1	1	1	1	1	1	1	1	1	1	1	1	1	1	1	1	1	1	1	1	1	1	1	1	1	0	1	1	1
Melosira undulata MF997421	1	1	1	1	1	1	1	1	0	1	1	1	1	1	1	1	1	1	1	1	1	1	1	1	1	1	1	1	1	1	1	1	0	1	0	1	1	1
Nannochloropsis oculata NC022257	1	1	1	1	1	1	1	0	0	1	1	1	1	1	1	1	1	1	1	1	1	1	1	1	1	1	1	1	1	1	1	1	1	1	0	0	0	1
Navicula ramosissima KX343079	1	1	1	1	1	1	1	1	1	1	1	1	1	1	1	1	1	1	1	1	1	1	1	1	1	1	1	1	1	1	1	1	1	1	1	1	0	1
Navicula veneta MT383644	1	1	1	1	1	1	1	1	1	1	1	1	1	1	1	1	1	1	1	1	1	1	1	1	1	1	1	1	1	1	1	1	1	1	1	1	1	1
Nitzschia alba MF997422	1	1	1	1	1	1	1	1	1	1	1	1	1	1	1	1	1	1	1	1	1	1	1	1	1	1	1	1	1	1	1	1	1	1	1	1	1	1
Nitzschia anatoliensis MT742552	1	1	1	1	1	1	1	1	1	1	1	1	1	1	1	1	1	1	1	1	1	1	1	1	1	1	1	1	1	1	1	1	1	1	1	1	1	1
Nitzschia dissipata MW849267	1	1	1	1	1	1	1	1	1	1	1	1	1	1	1	1	1	1	1	1	1	1	1	1	1	1	1	1	1	1	1	1	1	1	1	1	1	1
Nitzschia inconspicua MW971521	1	1	1	1	1	1	1	1	1	1	1	1	1	1	1	1	1	1	1	1	1	1	1	1	1	1	1	1	1	1	1	1	1	1	1	1	1	1
Nitzschia ovalis MW849263	1	1	1	1	1	1	1	1	1	1	1	1	1	1	1	1	1	1	1	1	1	1	1	1	1	1	1	1	1	1	1	1	1	1	1	1	1	1
Nitzschia palea MH297491	1	1	1	1	1	1	1	1	1	1	1	1	1	1	1	1	1	1	1	1	1	1	1	1	1	1	1	1	1	1	1	1	1	1	1	1	1	1
Nitzschia sp. MG182051	1	1	1	1	1	1	1	1	1	1	1	1	1	1	1	1	1	1	1	1	1	1	1	1	1	1	1	1	1	1	1	1	1	1	1	1	1	1
Nitzschia supralitorea MT383639	1	1	1	1	1	1	1	1	1	1	1	1	1	1	1	1	1	1	1	1	1	1	1	1	1	1	1	1	1	1	1	1	1	1	1	1	1	1
Nitzschia traheaformis MW849269	1	1	1	1	1	1	1	1	1	1	1	1	1	1	1	1	1	1	1	1	1	1	1	1	1	1	1	1	1	1	1	1	1	1	1	1	1	1
Odontella aurita MW849264	1	1	1	1	1	1	1	1	1	1	1	1	1	1	1	1	1	1	1	1	1	1	1	1	1	1	1	1	1	1	1	1	1	1	0	1	1	1
Odontella regia MW018491	1	1	1	1	1	1	1	1	0	1	1	1	1	1	1	1	1	1	1	1	1	1	1	1	1	1	1	1	1	1	1	1	1	1	0	1	1	1
Paralia sulcata MW413901	1	1	1	1	1	1	1	1	1	1	1	1	1	1	1	1	1	1	1	1	1	1	1	1	1	1	1	1	1	1	1	1	1	1	0	1	1	1
Phaeodactylum tricornutum HQ840789	1	1	1	1	1	1	1	1	1	1	1	1	1	1	1	1	1	1	1	1	1	1	1	1	1	1	1	1	1	1	1	1	1	1	0	1	1	1
Pleurosigma inscriptura MW566731	1	0	1	1	1	1	1	1	1	1	1	1	1	1	1	1	1	1	1	1	1	1	1	1	1	1	1	1	1	1	1	1	1	1	1	1	1	1
Pleurosigma sp. MW861541	1	1	1	1	1	1	1	1	1	1	1	1	1	1	1	1	1	1	1	1	1	1	1	1	1	1	1	1	1	1	1	1	1	1	1	1	1	1
Proschkinia sp. MH800316	1	1	1	1	1	1	1	1	0	1	1	1	1	1	1	1	1	1	1	1	1	1	1	1	1	1	1	1	1	1	1	1	1	1	0	1	0	1
Psammoneis japonica MG148339	1	1	1	1	1	1	1	1	1	1	1	1	1	1	1	1	1	1	1	1	1	1	1	1	1	1	1	1	1	1	1	1	1	1	0	1	0	1
Pseudonitzschia delicatissima MW436413	1	1	1	1	1	1	1	1	1	1	1	1	1	1	1	1	1	1	1	1	1	1	1	1	1	1	1	1	1	1	1	1	1	1	1	1	1	1
Pseudonitzschia micropora MW423602	1	1	1	1	1	1	1	1	0	1	1	1	1	1	1	1	1	1	1	1	1	1	1	1	1	1	1	1	1	1	1	1	1	1	1	1	1	1
Pseudonitzschia multiseries KR149143	1	1	1	1	1	1	1	1	1	1	1	1	1	1	1	1	1	1	1	1	1	1	1	1	1	1	1	1	1	1	1	1	1	1	1	1	1	1
Pseudonitzschia pungens MW256714	1	1	1	1	1	1	1	1	1	1	1	1	1	1	1	1	1	1	1	1	1	1	1	1	1	1	1	1	1	1	1	1	1	1	1	1	1	1
Rhizosolenia setigera MW392567	1	1	1	1	1	1	1	1	0	1	1	1	1	1	1	1	1	1	1	1	1	1	1	1	1	1	1	1	1	1	1	1	1	1	0	1	1	1
Sargassum plagiophyllum NC064731	1	1	1	1	1	1	1	0	0	1	1	1	1	1	1	1	1	1	1	1	1	1	1	1	1	1	1	1	1	1	1	1	1	1	0	0	0	1
Schizostauron trachyderma MZ520767	1	1	1	1	1	1	1	1	1	1	1	1	1	1	1	1	1	1	1	1	1	1	1	1	1	1	1	1	1	1	1	1	1	1	0	1	1	1
Skeletonema grevillei MW438979	1	1	1	1	1	1	1	1	1	1	1	1	1	1	1	1	1	1	1	1	1	1	1	1	1	1	1	1	1	1	1	1	1	1	0	1	1	1
Skeletonema marinoi KT874463	1	1	1	1	1	1	1	1	1	1	1	1	1	1	1	1	1	1	1	1	1	1	1	1	1	1	1	1	1	1	1	1	1	1	0	1	1	1
Skeletonema marinoi MW438984	1	1	1	1	1	1	1	1	1	1	1	1	1	1	1	1	1	1	1	1	1	1	1	1	1	1	1	1	1	1	1	1	1	1	0	1	1	1
Skeletonema potamos MW438982	1	1	1	1	1	1	1	1	0	1	1	1	1	1	1	1	1	1	1	1	1	1	1	1	1	1	1	1	1	1	1	1	1	1	0	1	1	1
Skeletonema pseudocostatum MW438980	1	1	1	1	1	1	1	1	0	1	1	1	1	1	1	1	1	1	1	1	1	1	1	1	1	1	1	1	1	1	1	1	1	1	0	1	1	1
Skeletonema subsalsum MW438981	1	1	1	1	1	1	1	1	0	1	1	1	1	1	1	1	1	1	1	1	1	1	1	1	1	1	1	1	1	1	1	1	1	1	0	1	1	1
Skeletonema tropicum MW438983	1	1	1	1	1	1	1	1	1	1	1	1	1	1	1	1	1	1	1	1	1	1	1	1	1	1	1	1	1	1	1	1	1	1	0	1	1	1
Stephanopyxis turris MW413903	1	1	1	1	1	1	1	1	1	1	1	1	1	1	1	1	1	1	1	1	1	1	1	1	1	1	1	1	1	1	1	1	1	1	0	1	1	1
Surirella sp. MF997423	1	0	1	1	1	1	1	0	0	1	1	1	1	1	1	1	1	1	1	1	1	1	1	1	1	1	1	1	1	1	1	1	0	1	0	1	0	1
Synedra acus GU002153	1	1	1	1	1	1	1	1	0	1	1	1	1	1	1	1	1	1	1	1	1	1	1	1	1	1	1	1	1	1	1	1	1	1	0	1	1	1
Thalassiosira nordenskioeldii MW387419	1	1	1	1	1	1	1	1	0	1	1	1	1	1	1	1	1	1	1	1	1	1	1	1	1	1	1	1	1	1	1	1	1	1	0	1	1	1
Thalassiosira profunda MW013551	1	1	1	1	1	1	1	1	0	1	1	1	1	1	1	1	1	1	1	1	1	1	1	1	1	1	1	1	1	1	1	1	1	1	0	1	1	1
Thalassiosira pseudonana DQ186202	1	1	1	1	1	1	1	1	0	1	1	1	1	1	1	1	1	1	1	1	1	1	1	1	1	1	1	1	1	1	1	1	1	1	0	1	1	1
Thalassiosira pseudonana MT383636	1	1	1	1	1	1	1	1	0	1	1	1	1	1	1	1	1	1	1	1	1	1	1	1	1	1	1	1	0	1	1	1	1	1	0	1	1	1
Toxarium undulatum MG271847	1	1	1	1	1	1	1	0	0	1	1	1	1	1	1	1	1	1	1	1	1	1	1	1	1	1	1	1	1	1	1	1	1	1	0	1	0	1
Triparma laevis NC027747	1	1	1	1	1	1	1	0	0	1	1	1	1	1	1	1	1	1	1	1	1	1	1	1	1	1	1	1	1	1	1	1	1	1	0	0	0	1
Tryblionella apiculata MT383643	1	1	1	1	1	1	1	1	0	1	1	1	1	1	1	1	1	1	1	1	1	1	1	1	1	1	1	1	1	1	1	1	1	1	1	1	1	1
